# Supplementary material for: Mitochondrial Transfer to Host Cells from Ex Vivo Expanded Donor Hematopoietic Stem Cells
Source: Cells. 2023 May 25;12(11):1473. doi: 10.3390/cells12111473 (PMC10252267; doi:10.3390/cells12111473)
Supplement: Supplementary file 1 [file cells-12-01473-s001.zip]

Archive with 1 entries (1 files):
- cells-2378664-supplementary.pdf
